# Supplementary material for: Dynamics of nuclear receptor gene expression during Pacific oyster development
Source: BMC Dev Biol. 2016 Sep 29;16:33. doi: 10.1186/s12861-016-0129-6 (PMC5041327; doi:10.1186/s12861-016-0129-6)
Supplement: Additional file 3: — Primer information used in qPCR analysis. Table of forward and reverse primer sequences for 34 Crassostrea gigas nuclear receptors and three reference genes including amplicon length (bp), annealing temperature, final primer concentration and MgCl2 concentration, primer efficiency, and accession number of receptor gene. (XLS 41 kb) [file 12861_2016_129_MOESM3_ESM.xls]

## Sheet: Sheet1
#	Gene	Accession no. gene	Forward primer sequence	Reverse Primer sequence	Product size (bp)	Annealing temperature (°C)	Primer concentration*	MgCl2 concentration*	Efficiency
1	CgNR1A	ekc30867	CCCGTACACTGGGCAAAGAT	AGCTGCGGAGGAATATCACC	119	60	500 nM	2 mM	114.7
2	CgNR1B	ekc30866	TCGGCACACTCACTGACAC	TGTTCCACTCGCTCCGATTC	145	60	250 nM	2 mM	93.7
3	CgNR1C	ekc18691	GTCGTTCGCCTTCAGACTGT	GCTGCGAATATGGCGAGTTC	160	60	500 nM	1.5 mM	114.5
4	CgNR1D	KJ188106	TGGTGTACGCTTTGGTCGAG	CCTGAATGAGATCCCGGCTG	131	60	500 nM	1.5 mM	114.2
5	CgNR1E	ekc33126	TCGCAAGGGGTTGGAGAATC	ACTCCCAGAGTCCTTAGCTGT	153	60	250 nM	2 mM	106.5
6	CgNR1F	ekc18621	CGCCCTGGATTGAAGGACAT	TGTCAGGACGTTCTCGTTGG	108	60	500 nM	1.5 mM	102.5
7	CgNR1H	ekc19773	GGCAGCCTCAAGTGAAGTGA	CGAGTTAAGGTCGGCCATGT	181	62.4	250 nM	1.5 mM	104
8	CgNR1Ja	ekc27734	CGGAGGCTGATCAAGTTTGC	CCATCACTGAACGCAGAACC	118	60	500 nM	1.5 mM	107.1
9	CgNR1Jb	ekc36490	TTTGCCAGGAGCAGGAGAAG	TGCTCCTCGTTCAGATCACG	136	60	500 nM	1.5 mM	107.2
10	CgNR1P2	ekc29815	ATGGATGCGAGTTGGACTGC	GGTTCGTCCTACTTCCTGCG	170	60	250 nM	2 mM	114.7
11	CgNR1P3	ekc19743	GCTGTACGATCTGGGACG	GCACCATTCCTCGGTCTG	185	60	500 nM	2 mM	115
12	CgNR1P8	ekc19744	CTCCCTTGGTTGAGTCGGTC	GGTCCTCTGCTGATGTTGCT	152	60	250 nM	1.5 mM	106.5
13	CgNR1P9	ekc19745	CTGGCCACAGGTATCGATGT	AGCGAGCCGCTTTAATGAGA	163	60	250 nM	2 mM	115
14	CgNR1P10	ekc35895	GGTTCGCTGCATTTGCTTAACAT	GCCAGCCTGTCCATTATACGA	162	60	500 nM	1.5 mM	100.3
15	CgNR1P11	ekc35897	AGACCCCAAAGCAGTGGAAC	GTCCTCAGAGCCGTTAGTCG	129	60	250 nM	2 mM	102.5
16	CgNR1CDEFa	ekc21910	GCAGAAGCCAACGACAGATTCG	CAGAACTTGACGACCAGAGTGA	136	60	500 nM	2 mM	103
17	CgNR1CDEFb	ekc29666	AATCTCCACAAGGAGGCTGC	CTGTCGTTGCTGTCCTCTGT	143	60	500 nM	1.5 mM	110.6
18	CgNR2A	ekc36868	TTGCATCACAACATGCAGGC	GTCGTTGTGCTGATGTGCAG	114	60	250 nM	2 mM	100
19	CgNR2B	ekc21345	CACTGCCAACTCAGACATGC	TCGGTGAAGTGAGGTATGCG	177	60	250 nM	1.5 mM	113.8
20	CgNR2CD	ekc31918	GCCCAGTCCATGTCTCTGTC	ATAGGCGAACTCCTCCGAGT	180	60	500 nM	2 mM	100.1
21	CgNR2E1	ekc42940	AACAGCCTTTGGCAACTCTCA	ATGGTTGTGTCGGATAGGTGG	131	62.4	250 nM	2 mM	87.6
22	CgNR2E2	ekc42941	ACCAGCCTTCGTTGGACTAC	AGGACGTGGGGTTGAATTGG	117	60	250 nM	1.5 mM	113.6
23	CgNR2E3	ekc38851	TGGTCGATGCCAATGGAGAC	GGGTCCACTTGAGTGTGCTT	149	60	250 nM	1.5 mM	112,7
24	CgNR2E5	ekc31559	CGCCGTACCAAGGTACTCTC	CTGCTACTCGCACCATCACT	153	62.4	250 nM	1.5 mM	99.9
25	CgNR2F	ekc42362	TGCAGATCGCGTTGTAGCTT	GTCTTTGGGACGGAACTGGT	161	63.1	250 nM	1.5 mM	107
26	CgNR3A	ekc32720	TACAAGCCATGGTGCTCGTT	GGGTGGTATTTTTGCGCAGT	118	60	250 nM	1.5 mM	107.1
27	CgNR3B	ekc20050	GAGAATAGTGAAGCAGTGAGGCA	ACCAGTACTGCTTAGCCAGC	160	60	500 nM	1.5 mM	109.3
28	CgNR5A	ekc36822	ATGTCATGCTCGGTTCTCCG	CATTGCGTATCCCACGTTGC	112	62.4	500 nM	1.5 mM	104.2
29	CgNR5B	ekc41882	CCAACAGGGGAGGATGTCTC	ACAGGATCTGGGGCACTACA	106	60	250 nM	2 mM	112.9
30	CgNR0B	ekc26839	CGAGCCCATTGACCTGTCTT	CACAACTCTCGCTGTCGCTA	185	62.4	250 nM	2 mM	108.7
31	Cg2DBDγ	ekc36526	TCAGCTGCATCTAATGTTAGCAA	TCTGGATTGATCCGACTCCG	156	60	500 nM	1.5 mM	111.9
32	Cg2DBDδ	ekc32680	ACCTGAAACAGTCCAGCCAG	GTTCCGTGGGTTGATTGTGC	184	63.1	250 nM	2 mM	93.3
33	CgNHR42	ekc37772	AGACCGCCTTCGCAAATATCA	TGAAGGGTTCCGTCCAGAGT	147	60	250 nM	2 mM	97.1
34	CgNHR43	ekc34642	AGGGCTTCTCCTGAAACTGC	GTCCTTCCCCATGCTGACTC	118	60	250 nM	1.5 mM	115.2
	EF1	AB122066	CGGAGATGCTGGTATGGTCC	GTGCAGCCTTGGTGACTTTG	179	60	500 nM	1.5 mM	99.1
	RS18	AB199895	GCAGAACCCTCGTCAGTACA	GTGACGGAGACCTCTGTGTG	163	62	500 nM	1.5 mM	107.1
	RL7	AJ557884	GAGAAACACCTCGGACGCTT	AGTCACCACCGTCGTTGAAG	173	62	250 nM	2 mM	106.7
* final concentration in 10 µl reaction
